# Supplementary material for: ﻿Two new species of the genus Kingdonella Uvarov, 1933 (Orthoptera, Acridoidea) and the first reported male of Kingdonellaqinghaiensis Zheng, 1990
Source: Zookeys. 2024 Jun 27;1205:253–65. doi: 10.3897/zookeys.1205.127999 (PMC11224663; doi:10.3897/zookeys.1205.127999)
Supplement: XML Treatment for Kingdonella gandensis [file zookeys.1205.127999-treatment1.xml]

<!DOCTYPE tp:taxon-treatment
  PUBLIC "-//TaxonX//DTD Taxonomic Treatment Publishing DTD v0 20100105//EN" "tax-treatment-NSO.dtd">
<tp:taxon-treatment xmlns:tp="http://www.plazi.org/taxpub"><tp:treatment-meta><kwd-group><label>Taxon classification</label><kwd>
                <named-content content-type="kingdom">Animalia</named-content>
              </kwd><kwd>
                <named-content content-type="order">Orthoptera</named-content>
              </kwd><kwd>
                <named-content content-type="family">Acrididae</named-content>
              </kwd></kwd-group><mixed-citation publication-type="journal"><person-group><name><surname>Chen</surname><given-names>Jianyu</given-names></name><name><surname>Zhang</surname><given-names>Yulong</given-names></name><name><surname>Li</surname><given-names>Xinjiang</given-names></name></person-group><article-title>﻿Two new species of the genus <italic><tp:taxon-name><tp:taxon-name-part taxon-name-part-type="genus" reg="Kingdonella">Kingdonella</tp:taxon-name-part></tp:taxon-name></italic> Uvarov, 1933 (<tp:taxon-name><tp:taxon-name-part taxon-name-part-type="order">Orthoptera</tp:taxon-name-part></tp:taxon-name>, <tp:taxon-name><tp:taxon-name-part taxon-name-part-type="superfamily">Acridoidea</tp:taxon-name-part></tp:taxon-name>) and the first reported male of <italic><tp:taxon-name><tp:taxon-name-part taxon-name-part-type="genus" reg="Kingdonella">Kingdonella</tp:taxon-name-part><tp:taxon-name-part taxon-name-part-type="species" reg="qinghaiensis">qinghaiensis</tp:taxon-name-part></tp:taxon-name></italic> Zheng, 1990</article-title><source>Zookeys</source><day>27</day><month>06</month><year>2024</year><volume>1205</volume><fpage>253</fpage><lpage>265</lpage><pub-id pub-id-type="doi">10.3897/zookeys.1205.127999</pub-id></mixed-citation></tp:treatment-meta><tp:nomenclature><label>﻿</label><tp:taxon-name>
              <object-id xmlns:xlink="http://www.w3.org/1999/xlink" content-type="arpha" xlink:type="simple">B59A791A-884B-5524-9994-7E36F6F061B8</object-id>
              <tp:taxon-name-part taxon-name-part-type="genus" reg="Kingdonella">Kingdonella</tp:taxon-name-part>
              <tp:taxon-name-part taxon-name-part-type="species" reg="gandensis">gandensis</tp:taxon-name-part>
              <object-id xmlns:xlink="http://www.w3.org/1999/xlink" content-type="zoobank" xlink:type="simple">https://zoobank.org/75C1D661-EA93-41AE-87D6-C61B988C6416</object-id>
            </tp:taxon-name><tp:taxon-status xmlns:xlink="http://www.w3.org/1999/xlink" xlink:type="simple">sp. nov.</tp:taxon-status><xref ref-type="fig" rid="F1">Fig. 1</xref></tp:nomenclature><tp:treatment-sec sec-type="type material" id="SECID0EFGAC"><title>Type material.</title><p><bold><italic>Holotype</italic></bold>: China • 1♂; Qinghai, Gande; <named-content xmlns:xlink="http://www.w3.org/1999/xlink" content-type="dwc:verbatimCoordinates" xlink:type="simple"><named-content content-type="geo-json" specific-use="{&#34;type&#34;:&#34;Point&#34;,&#34;coordinates&#34;:[99.930000,33.960000]}" id="NCID0ETGAC" xlink:type="simple">33.96°N, 99.93°E</named-content></named-content>; 22.VIII.2008; coll. Xinjiang Li, Jiantao Xiao, Yongchao Zhi; catalogue number 080822015.</p><p><bold><italic>Paratypes</italic></bold>: China 8♂ 11♀, same data as the holotype; catalogue numbers 080822016–080822035.</p></tp:treatment-sec><tp:treatment-sec sec-type="etymology" id="SECID0E6GAC"><title>Etymology.</title><p>The species is named after Gande, the type locality.</p></tp:treatment-sec><tp:treatment-sec sec-type="diagnosis" id="SECID0EEHAC"><title>Diagnosis.</title><p>The new species resembles <italic><tp:taxon-name><tp:taxon-name-part taxon-name-part-type="genus" reg="Kingdonella">K.</tp:taxon-name-part><tp:taxon-name-part taxon-name-part-type="species" reg="wardi">wardi</tp:taxon-name-part></tp:taxon-name></italic> in having a small and obtuse furcula in the male epiproct and long cerci that nearly reach the tip of the epiproct, but it can be distinguished by the characters presented in Table <xref ref-type="table" rid="T1">1</xref>.</p><table-wrap id="T1" position="float" orientation="portrait"><label>Table 1.</label><caption><p>Comparison of <italic><tp:taxon-name><tp:taxon-name-part taxon-name-part-type="genus" reg="Kingdonella">Kingdonella</tp:taxon-name-part><tp:taxon-name-part taxon-name-part-type="species" reg="gandensis">gandensis</tp:taxon-name-part></tp:taxon-name></italic> sp. nov. and <italic><tp:taxon-name><tp:taxon-name-part taxon-name-part-type="genus" reg="Kingdonella">K.</tp:taxon-name-part><tp:taxon-name-part taxon-name-part-type="species" reg="wardi">wardi</tp:taxon-name-part></tp:taxon-name></italic> Uvarov, 1933.</p></caption><table id="TID0ENBAG" rules="all"><tbody><tr><th rowspan="1" colspan="1">Characters</th><th rowspan="1" colspan="1"><italic><tp:taxon-name><tp:taxon-name-part taxon-name-part-type="genus" reg="Kingdonella">K.</tp:taxon-name-part><tp:taxon-name-part taxon-name-part-type="species" reg="gandensis">gandensis</tp:taxon-name-part></tp:taxon-name></italic> sp. nov.</th><th rowspan="1" colspan="1">
                      <italic>
                        <tp:taxon-name><tp:taxon-name-part taxon-name-part-type="genus" reg="Kingdonella">K.</tp:taxon-name-part><tp:taxon-name-part taxon-name-part-type="species" reg="wardi">wardi</tp:taxon-name-part></tp:taxon-name>
                      </italic>
                    </th></tr><tr><td rowspan="1" colspan="1">Colors of hind tibia</td><td rowspan="1" colspan="1">Black</td><td rowspan="1" colspan="1">Red</td></tr><tr><td rowspan="1" colspan="1">Epiproct in male</td><td rowspan="1" colspan="1">With median groove on basal 1/2 and apical 1/4</td><td rowspan="1" colspan="1">With median groove on base</td></tr><tr><td rowspan="1" colspan="1">Denticles of male epiproct</td><td rowspan="1" colspan="1">Black</td><td rowspan="1" colspan="1">Red</td></tr><tr><td rowspan="1" colspan="1">Outer side of hind femur</td><td rowspan="1" colspan="1">Basal 1/4 reddish-brown and apical 3/4 black</td><td rowspan="1" colspan="1">Basal 2/3 red and apical 1/3 black</td></tr><tr><td rowspan="1" colspan="1">Outer side of ventral face of hind femur</td><td rowspan="1" colspan="1">Black</td><td rowspan="1" colspan="1">Red</td></tr></tbody></table></table-wrap></tp:treatment-sec><tp:treatment-sec sec-type="description" id="SECID0EQLAC"><title>Description.</title><p><bold>Male</bold>: body medium-sized (Fig. <xref ref-type="fig" rid="F1">1A, B</xref>). Head shorter than pronotum, and frons slightly oblique in profile. Frontal costa distinct and concave on the level of median ocellus (Fig. <xref ref-type="fig" rid="F1">1C</xref>). Vertical diameter of eyes 1.1 times that of transverse and subocular furrows. Antennae filiform, with 24 segments, slightly longer than head and pronotum combined; length of a middle segment (12th segment) 2.0 times its width. Pronotum rough, nearly straight on anterior margin, and slightly depressed on median posterior margin. Median carina distinct, slightly cut by last transverse sulci; lateral carinae conspicuous, gradually expanding outward; prozona 2.0 times that of metazona in length. Prosternal process conical, bluntly round at apex. Width of metasternal lobes 1.5 times the length; minimum width of mesosternal interspace 1.6 times the length. Metasternal lobes separated and distinct (Fig. <xref ref-type="fig" rid="F1">1D</xref>). Tegmina and wings absent. Upper carina of hind femur smooth. Hind femur 4.0 times longer than wide. Outer side of upper basal lobe of hind femur distinctly longer than the lower one. Hind tibia with nine spines on inner and eight on outer side; external apical spine absent. Arolium between claws large, widely rounded, nearly reaching the apex of claws. Posterior margin of 10th abdominal tergite with distinct furcula (Fig. <xref ref-type="fig" rid="F1">1E</xref>). Tympanal organ absent. Epiproct with denticles on the middle of both sides, with a longitudinal groove in basal 1/2 and in apical 1/4, apically sharp-cornered. Cerci long, conical, and nearly reaching tip of epiproct. Subgenital plate long, sharp-cornered, and protruding backwards. In phallic complex, apical valves of penis slightly longer than cingulum valves; apodemes longer than basal valves of penis, with slightly enlarged and flaky ends; lateral view of basal valves of penis reveals a reniform shape (Fig. <xref ref-type="fig" rid="F4">4A–C</xref>). Bridge of the epiproct straight, wide, and short; ancorae angular, curving inward, with non-sharp tips; anterior projections semicircular, lateral plates straight, and posterior projections conical; lophi large and flaky, extending towards the medial and lower sides, protruding noticeably in the overall plane, with evident tumor protrusions along edge (Fig. <xref ref-type="fig" rid="F4">4D–F</xref>). <bold>Female</bold>: body robust, larger than male (Fig. <xref ref-type="fig" rid="F1">1G, H</xref>). Eyes small, with vertical diameter equal to transverse diameter, and 0.8 times longer than subocular furrows. Pronotum wider, trapezoidal, last transverse sulci not cutting median carina. Minimum mesosternal interspace width 2.8 times length. Ovipositor margin smooth, with a hook-like apex (Fig. <xref ref-type="fig" rid="F1">1I</xref>). Other characteristics resemble the male.</p><fig id="F1" position="float" orientation="portrait"><object-id xmlns:xlink="http://www.w3.org/1999/xlink" content-type="doi" xlink:type="simple">10.3897/zookeys.1205.127999.figure1</object-id><object-id xmlns:xlink="http://www.w3.org/1999/xlink" content-type="arpha" xlink:type="simple">89E557F4-B62A-5292-BBC0-2E1413F38565</object-id><label>Figure 1.</label><caption><p><italic><tp:taxon-name><tp:taxon-name-part taxon-name-part-type="genus" reg="Kingdonella">Kingdonella</tp:taxon-name-part><tp:taxon-name-part taxon-name-part-type="species" reg="gandensis">gandensis</tp:taxon-name-part></tp:taxon-name></italic> sp. nov. male <bold>A</bold> lateral view of holotype <bold>B</bold> dorsal view of holotype <bold>C</bold> head of holotype <bold>D</bold> sternal plate of male holotype, ventral view <bold>E</bold> terminal of abdomen, dorsal view <bold>F</bold> Hind femur, ventral view <bold>G</bold> dorsal view of female paratype <bold>H</bold> lateral view of paratype <bold>I</bold> ovipositor, lateral view.</p></caption><graphic xmlns:xlink="http://www.w3.org/1999/xlink" xlink:href="zookeys-1205-253_article-127999__-g001.jpg" position="float" orientation="portrait" xlink:type="simple" id="oo_1080677.jpg"><uri content-type="original_file" xlink:type="simple">https://binary.pensoft.net/fig/1080677</uri></graphic></fig></tp:treatment-sec><tp:treatment-sec sec-type="Coloration" id="SECID0EEOAC"><title>Coloration.</title><p>Body reddish-brown. Eyes yellowish-brown. Antennae light red. Apex and lateral margins of fastigium red. Pronotum lateral carinae red. Upper side of femur reddish-brown. Inner side of hind femur red at the base and the remaining black. Outer side of hind femur reddish-brown (yellow in females) on basal 1/4 and black on apical 3/4; Ventral face of hind femur red on basal 1/2 and black on apical 1/2 (Fig. <xref ref-type="fig" rid="F1">1F</xref>). Upper lateral genicular lobe black, other brown. Lower lateral genicular lobe red. Hind tibia black and tarsus brown. Denticles of male epiproct black.</p></tp:treatment-sec><tp:treatment-sec sec-type="description" id="SECID0EOOAC"><title>Measurements.</title><p>Shown in Table <xref ref-type="table" rid="T2">2</xref>.</p><table-wrap id="T2" position="float" orientation="portrait"><label>Table 2.</label><caption><p>Measurement of <italic><tp:taxon-name><tp:taxon-name-part taxon-name-part-type="genus" reg="Kingdonella">Kingdonella</tp:taxon-name-part><tp:taxon-name-part taxon-name-part-type="species" reg="gandensis">gandensis</tp:taxon-name-part></tp:taxon-name></italic> sp. nov.</p></caption><table id="TID0ELFAG" rules="all"><tbody><tr><th rowspan="2" colspan="1">Number of specimens</th><th rowspan="1" colspan="3">Male</th><th rowspan="1" colspan="3">Female</th></tr><tr><th rowspan="1" colspan="1">Body length</th><th rowspan="1" colspan="1">Pronotum length</th><th rowspan="1" colspan="1">Hind femur length</th><th rowspan="1" colspan="1">Body length</th><th rowspan="1" colspan="1">Pronotum length</th><th rowspan="1" colspan="1">Hind femur length</th></tr><tr><td rowspan="1" colspan="1">1</td><td rowspan="1" colspan="1">17.53</td><td rowspan="1" colspan="1">4.18</td><td rowspan="1" colspan="1">10.56</td><td rowspan="1" colspan="1">29.00</td><td rowspan="1" colspan="1">5.27</td><td rowspan="1" colspan="1">12.48</td></tr><tr><td rowspan="1" colspan="1">2</td><td rowspan="1" colspan="1">18.04</td><td rowspan="1" colspan="1">4.28</td><td rowspan="1" colspan="1">10.64</td><td rowspan="1" colspan="1">25.29</td><td rowspan="1" colspan="1">5.82</td><td rowspan="1" colspan="1">12.98</td></tr><tr><td rowspan="1" colspan="1">3</td><td rowspan="1" colspan="1">18.88</td><td rowspan="1" colspan="1">4.20</td><td rowspan="1" colspan="1">10.02</td><td rowspan="1" colspan="1">25.51</td><td rowspan="1" colspan="1">6.24</td><td rowspan="1" colspan="1">12.27</td></tr><tr><td rowspan="1" colspan="1">4</td><td rowspan="1" colspan="1">18.15</td><td rowspan="1" colspan="1">4.44</td><td rowspan="1" colspan="1">10.55</td><td rowspan="1" colspan="1">26.73</td><td rowspan="1" colspan="1">5.50</td><td rowspan="1" colspan="1">12.91</td></tr><tr><td rowspan="1" colspan="1">5</td><td rowspan="1" colspan="1">18.90</td><td rowspan="1" colspan="1">4.22</td><td rowspan="1" colspan="1">10.22</td><td rowspan="1" colspan="1">22.43</td><td rowspan="1" colspan="1">5.74</td><td rowspan="1" colspan="1">12.59</td></tr><tr><td rowspan="1" colspan="1">6</td><td rowspan="1" colspan="1">18.39</td><td rowspan="1" colspan="1">4.20</td><td rowspan="1" colspan="1">10.33</td><td rowspan="1" colspan="1">27.91</td><td rowspan="1" colspan="1">5.40</td><td rowspan="1" colspan="1">12.93</td></tr><tr><td rowspan="1" colspan="1">7</td><td rowspan="1" colspan="1">19.41</td><td rowspan="1" colspan="1">4.53</td><td rowspan="1" colspan="1">10.95</td><td rowspan="1" colspan="1">22.87</td><td rowspan="1" colspan="1">5.09</td><td rowspan="1" colspan="1">12.73</td></tr><tr><td rowspan="1" colspan="1">8</td><td rowspan="1" colspan="1">17.71</td><td rowspan="1" colspan="1">4.42</td><td rowspan="1" colspan="1">9.88</td><td rowspan="1" colspan="1">25.85</td><td rowspan="1" colspan="1">5.51</td><td rowspan="1" colspan="1">13.06</td></tr><tr><td rowspan="1" colspan="1">9</td><td rowspan="1" colspan="1">18.54</td><td rowspan="1" colspan="1">4.17</td><td rowspan="1" colspan="1">10.94</td><td rowspan="1" colspan="1">27.42</td><td rowspan="1" colspan="1">5.54</td><td rowspan="1" colspan="1">13.24</td></tr><tr><td rowspan="1" colspan="1">10</td><td rowspan="1" colspan="1">–</td><td rowspan="1" colspan="1">–</td><td rowspan="1" colspan="1">–</td><td rowspan="1" colspan="1">23.64</td><td rowspan="1" colspan="1">5.38</td><td rowspan="1" colspan="1">12.55</td></tr><tr><td rowspan="1" colspan="1">11</td><td rowspan="1" colspan="1">–</td><td rowspan="1" colspan="1">–</td><td rowspan="1" colspan="1">–</td><td rowspan="1" colspan="1">28.90</td><td rowspan="1" colspan="1">5.46</td><td rowspan="1" colspan="1">14.16</td></tr><tr><td rowspan="1" colspan="1">Min</td><td rowspan="1" colspan="1">17.53</td><td rowspan="1" colspan="1">4.17</td><td rowspan="1" colspan="1">9.88</td><td rowspan="1" colspan="1">22.43</td><td rowspan="1" colspan="1">5.09</td><td rowspan="1" colspan="1">12.27</td></tr><tr><td rowspan="1" colspan="1">Max</td><td rowspan="1" colspan="1">19.41</td><td rowspan="1" colspan="1">4.53</td><td rowspan="1" colspan="1">10.95</td><td rowspan="1" colspan="1">29.00</td><td rowspan="1" colspan="1">6.24</td><td rowspan="1" colspan="1">13.24</td></tr><tr><td rowspan="1" colspan="1">Median</td><td rowspan="1" colspan="1">18.39</td><td rowspan="1" colspan="1">4.22</td><td rowspan="1" colspan="1">10.55</td><td rowspan="1" colspan="1">25.85</td><td rowspan="1" colspan="1">5.51</td><td rowspan="1" colspan="1">12.91</td></tr></tbody></table></table-wrap></tp:treatment-sec><tp:treatment-sec sec-type="distribution" id="SECID0ECKAE"><title>Distribution.</title><p>Gande, Qinghai Province, China.</p></tp:treatment-sec><tp:treatment-sec><!--Section generated to contain objects referenced in tp:taxon-treatment.--><fig id="F4" position="float" orientation="portrait"><object-id xmlns:xlink="http://www.w3.org/1999/xlink" content-type="doi" xlink:type="simple">10.3897/zookeys.1205.127999.figure4</object-id><object-id xmlns:xlink="http://www.w3.org/1999/xlink" content-type="arpha" xlink:type="simple">98CDDA1E-7D73-5B4F-AC25-8EEF1B0D5684</object-id><label>Figure 4.</label><caption><p><italic><tp:taxon-name><tp:taxon-name-part taxon-name-part-type="genus" reg="Kingdonella">Kingdonella</tp:taxon-name-part><tp:taxon-name-part taxon-name-part-type="species" reg="gandensis">gandensis</tp:taxon-name-part></tp:taxon-name></italic> sp. nov. male <bold>A–C</bold> dorsal, ventral, and lateral views of phallic complex <bold>D–F</bold> dorsal, ventral, and axial views of epiphallus. <italic><tp:taxon-name><tp:taxon-name-part taxon-name-part-type="genus" reg="Kingdonella">Kingdonella</tp:taxon-name-part><tp:taxon-name-part taxon-name-part-type="species" reg="baigasis">baigasis</tp:taxon-name-part></tp:taxon-name></italic> sp. nov. male <bold>G–I</bold> dorsal, ventral, and lateral views of phallic complex <bold>J–L</bold> dorsal, ventral, and axial views of epiphallus. <italic><tp:taxon-name><tp:taxon-name-part taxon-name-part-type="genus" reg="Kingdonella">Kingdonella</tp:taxon-name-part><tp:taxon-name-part taxon-name-part-type="species" reg="qinghaiensis">qinghaiensis</tp:taxon-name-part></tp:taxon-name></italic> male <bold>M–O</bold> dorsal, ventral, and lateral views of phallic complex <bold>P–R</bold> dorsal, ventral, and axial views of epiphallus.</p></caption><graphic xmlns:xlink="http://www.w3.org/1999/xlink" xlink:href="zookeys-1205-253_article-127999__-g004.jpg" position="float" orientation="portrait" xlink:type="simple" id="oo_1080680.jpg"><uri content-type="original_file" xlink:type="simple">https://binary.pensoft.net/fig/1080680</uri></graphic></fig></tp:treatment-sec></tp:taxon-treatment>
