# Supplementary material for: ﻿Two new species of the genus Kingdonella Uvarov, 1933 (Orthoptera, Acridoidea) and the first reported male of Kingdonellaqinghaiensis Zheng, 1990
Source: Zookeys. 2024 Jun 27;1205:253–65. doi: 10.3897/zookeys.1205.127999 (PMC11224663; doi:10.3897/zookeys.1205.127999)
Supplement: XML Treatment for Kingdonella biruensis [file zookeys.1205.127999-treatment2.xml]

<!DOCTYPE tp:taxon-treatment
  PUBLIC "-//TaxonX//DTD Taxonomic Treatment Publishing DTD v0 20100105//EN" "tax-treatment-NSO.dtd">
<tp:taxon-treatment xmlns:tp="http://www.plazi.org/taxpub"><tp:treatment-meta><kwd-group><label>Taxon classification</label><kwd>
                <named-content content-type="kingdom">Animalia</named-content>
              </kwd><kwd>
                <named-content content-type="order">Orthoptera</named-content>
              </kwd><kwd>
                <named-content content-type="family">Acrididae</named-content>
              </kwd></kwd-group><mixed-citation publication-type="journal"><person-group><name><surname>Chen</surname><given-names>Jianyu</given-names></name><name><surname>Zhang</surname><given-names>Yulong</given-names></name><name><surname>Li</surname><given-names>Xinjiang</given-names></name></person-group><article-title>﻿Two new species of the genus <italic><tp:taxon-name><tp:taxon-name-part taxon-name-part-type="genus" reg="Kingdonella">Kingdonella</tp:taxon-name-part></tp:taxon-name></italic> Uvarov, 1933 (<tp:taxon-name><tp:taxon-name-part taxon-name-part-type="order">Orthoptera</tp:taxon-name-part></tp:taxon-name>, <tp:taxon-name><tp:taxon-name-part taxon-name-part-type="superfamily">Acridoidea</tp:taxon-name-part></tp:taxon-name>) and the first reported male of <italic><tp:taxon-name><tp:taxon-name-part taxon-name-part-type="genus" reg="Kingdonella">Kingdonella</tp:taxon-name-part><tp:taxon-name-part taxon-name-part-type="species" reg="qinghaiensis">qinghaiensis</tp:taxon-name-part></tp:taxon-name></italic> Zheng, 1990</article-title><source>Zookeys</source><day>27</day><month>06</month><year>2024</year><volume>1205</volume><fpage>253</fpage><lpage>265</lpage><pub-id pub-id-type="doi">10.3897/zookeys.1205.127999</pub-id></mixed-citation></tp:treatment-meta><tp:nomenclature><label>﻿</label><tp:taxon-name>
              <object-id xmlns:xlink="http://www.w3.org/1999/xlink" content-type="arpha" xlink:type="simple">D4A2BF75-F7B3-58C3-B06C-20DF72EE5874</object-id>
              <tp:taxon-name-part taxon-name-part-type="genus" reg="Kingdonella">Kingdonella</tp:taxon-name-part>
              <tp:taxon-name-part taxon-name-part-type="species" reg="biruensis">biruensis</tp:taxon-name-part>
              <object-id xmlns:xlink="http://www.w3.org/1999/xlink" content-type="zoobank" xlink:type="simple">https://zoobank.org/0C7A3718-969C-4541-9389-F452156A1D1D</object-id>
            </tp:taxon-name><tp:taxon-status xmlns:xlink="http://www.w3.org/1999/xlink" xlink:type="simple">sp. nov.</tp:taxon-status><xref ref-type="fig" rid="F2">Fig. 2</xref></tp:nomenclature><tp:treatment-sec sec-type="type material" id="SECID0EULAE"><title>Type material.</title><p><bold><italic>Holotype</italic></bold>: China • 1♂; Xizang, Biru; <named-content xmlns:xlink="http://www.w3.org/1999/xlink" content-type="dwc:verbatimCoordinates" xlink:type="simple"><named-content content-type="geo-json" specific-use="{&#34;type&#34;:&#34;Point&#34;,&#34;coordinates&#34;:[31.270000,93.910000]}" id="NCID0ECMAE" xlink:type="simple">93.91°N, 31.27°E</named-content></named-content>, 8.VIII.2009, coll. Daochuan Zhang and Yulong Zhang; Catalogue number: #090808001.</p><p><bold><italic>Paratypes</italic></bold>: China 8♂ 8♀, same data as the holotype; Catalogue number: #090808002— #090808017.</p></tp:treatment-sec><tp:treatment-sec sec-type="etymology" id="SECID0EOMAE"><title>Etymology.</title><p>The species is named after Biru, the type locality.</p></tp:treatment-sec><tp:treatment-sec sec-type="diagnosis" id="SECID0ETMAE"><title>Diagnosis.</title><p>The new species <italic><tp:taxon-name><tp:taxon-name-part taxon-name-part-type="genus" reg="Kingdonella">Kingdonella</tp:taxon-name-part><tp:taxon-name-part taxon-name-part-type="species" reg="biruensis">biruensis</tp:taxon-name-part></tp:taxon-name></italic> sp. nov. resembles <italic><tp:taxon-name><tp:taxon-name-part taxon-name-part-type="genus" reg="Kingdonella">K.</tp:taxon-name-part><tp:taxon-name-part taxon-name-part-type="species" reg="pienbaensis">pienbaensis</tp:taxon-name-part></tp:taxon-name></italic> in having the male epiproct with large denticles, but it can be distinguished by the characters presented in Table <xref ref-type="table" rid="T3">3</xref>.</p><table-wrap id="T3" position="float" orientation="portrait"><label>Table 3.</label><caption><p>Comparison of <italic><tp:taxon-name><tp:taxon-name-part taxon-name-part-type="genus" reg="Kingdonella">Kingdonella</tp:taxon-name-part><tp:taxon-name-part taxon-name-part-type="species" reg="biruensis">biruensis</tp:taxon-name-part></tp:taxon-name></italic> sp. nov. and <italic><tp:taxon-name><tp:taxon-name-part taxon-name-part-type="genus" reg="Kingdonella">K.</tp:taxon-name-part><tp:taxon-name-part taxon-name-part-type="species" reg="pienbaensis">pienbaensis</tp:taxon-name-part></tp:taxon-name></italic> Zheng, 1980.</p></caption><table id="TID0EBXAG" rules="all"><tbody><tr><th rowspan="1" colspan="1">Characters</th><th rowspan="1" colspan="1"><italic><tp:taxon-name><tp:taxon-name-part taxon-name-part-type="genus" reg="Kingdonella">Kingdonella</tp:taxon-name-part><tp:taxon-name-part taxon-name-part-type="species" reg="biruensis">biruensis</tp:taxon-name-part></tp:taxon-name></italic> sp. nov.</th><th rowspan="1" colspan="1">
                      <italic>
                        <tp:taxon-name><tp:taxon-name-part taxon-name-part-type="genus" reg="Kingdonella">K.</tp:taxon-name-part><tp:taxon-name-part taxon-name-part-type="species" reg="pienbaensis">pienbaensis</tp:taxon-name-part></tp:taxon-name>
                      </italic>
                    </th></tr><tr><td rowspan="1" colspan="1">Length of 12th segment in male antennae</td><td rowspan="1" colspan="1">1.2 times the width</td><td rowspan="1" colspan="1">1.6 times the width</td></tr><tr><td rowspan="1" colspan="1">Subgenital plate in male</td><td rowspan="1" colspan="1">Sharp-cornered</td><td rowspan="1" colspan="1">Bluntly rounded</td></tr><tr><td rowspan="1" colspan="1">Ovipositor</td><td rowspan="1" colspan="1">Smooth</td><td rowspan="1" colspan="1">Blunt spines in the upper valves</td></tr><tr><td rowspan="1" colspan="1">Upper outside of hind femur color</td><td rowspan="1" colspan="1">Yellow with two black spots</td><td rowspan="1" colspan="1">Dark</td></tr><tr><td rowspan="1" colspan="1">Ventral face of hind femur</td><td rowspan="1" colspan="1">Black on outer side, red on basal 2/3, and black on apical 1/3 of inner sides</td><td rowspan="1" colspan="1">Red</td></tr></tbody></table></table-wrap></tp:treatment-sec><tp:treatment-sec sec-type="description" id="SECID0EKRAE"><title>Description.</title><p><bold>Male</bold>: body medium-sized (Fig. <xref ref-type="fig" rid="F2">2A, B</xref>), head shorter than pronotum, and frons slightly oblique in profile. Frontal costa distinct and concave on the level of median ocellus (Fig. <xref ref-type="fig" rid="F2">2D</xref>). Vertical diameter of eyes 1.1 times that of transverse and equal to subocular furrows. Antennae filiform, with 23 segments, slightly longer than the head and pronotum combined; length of middle segment (12th segment) 1.2 times its width (Fig. <xref ref-type="fig" rid="F2">2C</xref>). Pronotum rough, nearly straight on anterior margin and slightly depressed on median posterior margin. Median carina distinct, slightly cut by 1st and 3rd transverse sulci; lateral carinae strongly distinct, lateral carinae parallel before 1st transverse sulci and later gradually expanding outward; prozona 2.1 times of metazona in length. Prosternal process conical and slightly sharp at apex. Mesosternal interspace at least 1.7 times wider than long (Fig. <xref ref-type="fig" rid="F2">2E</xref>). Metasternal lobes separated and distinct. Tegmina and wings absent. Upper carina of hind femur smooth. Hind femur 3.8 times longer than wide. Outer side of upper basal lobe of hind femur distinctly longer than lower one. Hind tibia with nine spines on inner and eight spines on outer side; external apical spine absent. Arolium between claws large, wide, round, reaching apex of claws. Posterior margin of 10th abdominal tergite without distinct furcula (Fig. <xref ref-type="fig" rid="F2">2E</xref>). Tympanal organ absent. Epiproct nearly triangular, longer than wide, bending inward at proximal part to form an obtuse angle terminally; epiproct with large denticles on the middle of both sides, denticles base wider than half of the distance between two denticles base, bluntly rounded at apex; epiproct with longitudinal groove basally, disappearing in the middle. Cerci process conical, sharp at apex, and not reaching tip of epiproct. Subgenital plate long, sharp-cornered, and bluntly rounded at apex (Fig. <xref ref-type="fig" rid="F2">2E</xref>). In phallic complex, length of apical valves of penis slightly exceeds that of cingulum valves; apodemes longer than basal valves of penis, terminating in sword-like ends. Llateral view of basal valves of penis reveals a reniform shape and distal apodemes (Fig. <xref ref-type="fig" rid="F4">4G–I</xref>). Bridge of epiproct straight, thin, and elongated; ancorae angular, extending forward, with non-sharp tips; anterior projections extending forward but not surpassing ancorae length; lateral plates straight and posterior projections extending outward. Lophi large and flaky, extending towards medial sides, protruding noticeably in overall plane. In dorsal view, they appear trapezoidal, with evident tumor protrusions along the edge (Fig. <xref ref-type="fig" rid="F4">4J–L</xref>). <bold>Female</bold>: body robust, larger than male in size (Fig. <xref ref-type="fig" rid="F2">2G, H</xref>). Vertical diameter of eyes 1.1 times that of the transverse diameter and 0.9 times that of subocular furrows. Mesosternal interspace at least 2.8 times wider than long (Fig. <xref ref-type="fig" rid="F2">2I</xref>). Ovipositor margin smooth, with a hook-like apex (Fig. <xref ref-type="fig" rid="F2">2J</xref>). Other characteristics resemble those of the male.</p><fig id="F2" position="float" orientation="portrait"><object-id xmlns:xlink="http://www.w3.org/1999/xlink" content-type="doi" xlink:type="simple">10.3897/zookeys.1205.127999.figure2</object-id><object-id xmlns:xlink="http://www.w3.org/1999/xlink" content-type="arpha" xlink:type="simple">8157D6C1-F40D-583D-B901-B4EA18B706EC</object-id><label>Figure 2.</label><caption><p><italic><tp:taxon-name><tp:taxon-name-part taxon-name-part-type="genus" reg="Kingdonella">Kingdonella</tp:taxon-name-part><tp:taxon-name-part taxon-name-part-type="species" reg="baigasis">baigasis</tp:taxon-name-part></tp:taxon-name></italic> sp. nov. <bold>A</bold> dorsal view of male holotype <bold>B</bold> lateral view of male holotype <bold>C</bold> antennae, dorsal view <bold>D</bold> head of holotype <bold>E</bold> sternal plate of male holotype, ventral view <bold>F</bold> terminal of abdomen, dorsal view <bold>G</bold> lateral view of female paratype <bold>H</bold> dorsal view of female paratype <bold>I</bold> sternal plate of female paratype, ventral view <bold>J</bold> ovipositor of paratype, lateral view <bold>K</bold> hind femur of female paratype, ventral view.</p></caption><graphic xmlns:xlink="http://www.w3.org/1999/xlink" xlink:href="zookeys-1205-253_article-127999__-g002.jpg" position="float" orientation="portrait" xlink:type="simple" id="oo_1080678.jpg"><uri content-type="original_file" xlink:type="simple">https://binary.pensoft.net/fig/1080678</uri></graphic></fig></tp:treatment-sec><tp:treatment-sec sec-type="Coloration" id="SECID0EOUAE"><title>Coloration.</title><p>Body yellow or reddish-brown. Upper part of pronotum lobes darker in color than lower part. Two black spots on each of inner and outer sides of hind femur. Ventral face of hind femur black on outer side, red on basal 2/3 of inner and black on apical 1/3 of inner sides (Fig. <xref ref-type="fig" rid="F2">2K</xref>). Upper lateral genicular lobe black. Lower lateral genicular lobe dark yellow. Hind tibia purple above and dark brown below, with a lighter spot near the base of hind tibia. All tarsi yellowish, and sometimes 1st tarsomere purple.</p></tp:treatment-sec><tp:treatment-sec sec-type="description" id="SECID0EYUAE"><title>Measurements.</title><p>Shown in Table <xref ref-type="table" rid="T4">4</xref>.</p><table-wrap id="T4" position="float" orientation="portrait"><label>Table 4.</label><caption><p>Measurement of <italic><tp:taxon-name><tp:taxon-name-part taxon-name-part-type="genus" reg="Kingdonella">Kingdonella</tp:taxon-name-part><tp:taxon-name-part taxon-name-part-type="species" reg="biruensis">biruensis</tp:taxon-name-part></tp:taxon-name></italic> sp. nov.</p></caption><table id="TID0E61AG" rules="all"><tbody><tr><th rowspan="2" colspan="1">Number of specimens</th><th rowspan="1" colspan="3">Male</th><th rowspan="1" colspan="3">Female</th></tr><tr><th rowspan="1" colspan="1">Body length</th><th rowspan="1" colspan="1">Pronotum length</th><th rowspan="1" colspan="1">Hind femur length</th><th rowspan="1" colspan="1">Body length</th><th rowspan="1" colspan="1">Pronotum length</th><th rowspan="1" colspan="1">Hind femur length</th></tr><tr><td rowspan="1" colspan="1">1</td><td rowspan="1" colspan="1">15.75</td><td rowspan="1" colspan="1">3.33</td><td rowspan="1" colspan="1">9.13</td><td rowspan="1" colspan="1">19.76</td><td rowspan="1" colspan="1">3.66</td><td rowspan="1" colspan="1">10.35</td></tr><tr><td rowspan="1" colspan="1">2</td><td rowspan="1" colspan="1">17.03</td><td rowspan="1" colspan="1">3.42</td><td rowspan="1" colspan="1">9.05</td><td rowspan="1" colspan="1">22.69</td><td rowspan="1" colspan="1">3.78</td><td rowspan="1" colspan="1">10.60</td></tr><tr><td rowspan="1" colspan="1">3</td><td rowspan="1" colspan="1">15.77</td><td rowspan="1" colspan="1">3.05</td><td rowspan="1" colspan="1">8.89</td><td rowspan="1" colspan="1">22.34</td><td rowspan="1" colspan="1">3.86</td><td rowspan="1" colspan="1">10.27</td></tr><tr><td rowspan="1" colspan="1">4</td><td rowspan="1" colspan="1">15.13</td><td rowspan="1" colspan="1">3.14</td><td rowspan="1" colspan="1">9.61</td><td rowspan="1" colspan="1">22.58</td><td rowspan="1" colspan="1">4.29</td><td rowspan="1" colspan="1">—</td></tr><tr><td rowspan="1" colspan="1">5</td><td rowspan="1" colspan="1">15.27</td><td rowspan="1" colspan="1">3.04</td><td rowspan="1" colspan="1">9.14</td><td rowspan="1" colspan="1">23.78</td><td rowspan="1" colspan="1">4.37</td><td rowspan="1" colspan="1">10.51</td></tr><tr><td rowspan="1" colspan="1">6</td><td rowspan="1" colspan="1">14.60</td><td rowspan="1" colspan="1">3.14</td><td rowspan="1" colspan="1">8.88</td><td rowspan="1" colspan="1">21.12</td><td rowspan="1" colspan="1">3.88</td><td rowspan="1" colspan="1">10.70</td></tr><tr><td rowspan="1" colspan="1">7</td><td rowspan="1" colspan="1">16.89</td><td rowspan="1" colspan="1">3.19</td><td rowspan="1" colspan="1">9.89</td><td rowspan="1" colspan="1">22.49</td><td rowspan="1" colspan="1">4.85</td><td rowspan="1" colspan="1">10.96</td></tr><tr><td rowspan="1" colspan="1">8</td><td rowspan="1" colspan="1">15.55</td><td rowspan="1" colspan="1">3.32</td><td rowspan="1" colspan="1">8.55</td><td rowspan="1" colspan="1">21.36</td><td rowspan="1" colspan="1">4.12</td><td rowspan="1" colspan="1">11.50</td></tr><tr><td rowspan="1" colspan="1">9</td><td rowspan="1" colspan="1">16.12</td><td rowspan="1" colspan="1">3.52</td><td rowspan="1" colspan="1">9.33</td><td rowspan="1" colspan="1">—</td><td rowspan="1" colspan="1">—</td><td rowspan="1" colspan="1">—</td></tr><tr><td rowspan="1" colspan="1">Min</td><td rowspan="1" colspan="1">14.60</td><td rowspan="1" colspan="1">3.04</td><td rowspan="1" colspan="1">8.55</td><td rowspan="1" colspan="1">19.76</td><td rowspan="1" colspan="1">3.66</td><td rowspan="1" colspan="1">10.27</td></tr><tr><td rowspan="1" colspan="1">Max</td><td rowspan="1" colspan="1">17.03</td><td rowspan="1" colspan="1">3.52</td><td rowspan="1" colspan="1">9.89</td><td rowspan="1" colspan="1">23.78</td><td rowspan="1" colspan="1">4.85</td><td rowspan="1" colspan="1">11.50</td></tr><tr><td rowspan="1" colspan="1">Median</td><td rowspan="1" colspan="1">15.75</td><td rowspan="1" colspan="1">3.19</td><td rowspan="1" colspan="1">9.13</td><td rowspan="1" colspan="1">22.46</td><td rowspan="1" colspan="1">4.00</td><td rowspan="1" colspan="1">10.60</td></tr></tbody></table></table-wrap></tp:treatment-sec><tp:treatment-sec><!--Section generated to contain objects referenced in tp:taxon-treatment.--><fig id="F4" position="float" orientation="portrait"><object-id xmlns:xlink="http://www.w3.org/1999/xlink" content-type="doi" xlink:type="simple">10.3897/zookeys.1205.127999.figure4</object-id><object-id xmlns:xlink="http://www.w3.org/1999/xlink" content-type="arpha" xlink:type="simple">98CDDA1E-7D73-5B4F-AC25-8EEF1B0D5684</object-id><label>Figure 4.</label><caption><p><italic><tp:taxon-name><tp:taxon-name-part taxon-name-part-type="genus" reg="Kingdonella">Kingdonella</tp:taxon-name-part><tp:taxon-name-part taxon-name-part-type="species" reg="gandensis">gandensis</tp:taxon-name-part></tp:taxon-name></italic> sp. nov. male <bold>A–C</bold> dorsal, ventral, and lateral views of phallic complex <bold>D–F</bold> dorsal, ventral, and axial views of epiphallus. <italic><tp:taxon-name><tp:taxon-name-part taxon-name-part-type="genus" reg="Kingdonella">Kingdonella</tp:taxon-name-part><tp:taxon-name-part taxon-name-part-type="species" reg="baigasis">baigasis</tp:taxon-name-part></tp:taxon-name></italic> sp. nov. male <bold>G–I</bold> dorsal, ventral, and lateral views of phallic complex <bold>J–L</bold> dorsal, ventral, and axial views of epiphallus. <italic><tp:taxon-name><tp:taxon-name-part taxon-name-part-type="genus" reg="Kingdonella">Kingdonella</tp:taxon-name-part><tp:taxon-name-part taxon-name-part-type="species" reg="qinghaiensis">qinghaiensis</tp:taxon-name-part></tp:taxon-name></italic> male <bold>M–O</bold> dorsal, ventral, and lateral views of phallic complex <bold>P–R</bold> dorsal, ventral, and axial views of epiphallus.</p></caption><graphic xmlns:xlink="http://www.w3.org/1999/xlink" xlink:href="zookeys-1205-253_article-127999__-g004.jpg" position="float" orientation="portrait" xlink:type="simple" id="oo_1080680.jpg"><uri content-type="original_file" xlink:type="simple">https://binary.pensoft.net/fig/1080680</uri></graphic></fig></tp:treatment-sec></tp:taxon-treatment>
