# Supplementary material for: ﻿Two new species of the genus Kingdonella Uvarov, 1933 (Orthoptera, Acridoidea) and the first reported male of Kingdonellaqinghaiensis Zheng, 1990
Source: Zookeys. 2024 Jun 27;1205:253–65. doi: 10.3897/zookeys.1205.127999 (PMC11224663; doi:10.3897/zookeys.1205.127999)
Supplement: XML Treatment for Kingdonella qinghaiensis [file zookeys.1205.127999-treatment3.xml]

<!DOCTYPE tp:taxon-treatment
  PUBLIC "-//TaxonX//DTD Taxonomic Treatment Publishing DTD v0 20100105//EN" "tax-treatment-NSO.dtd">
<tp:taxon-treatment xmlns:tp="http://www.plazi.org/taxpub"><tp:treatment-meta><kwd-group><label>Taxon classification</label><kwd>
                <named-content content-type="kingdom">Animalia</named-content>
              </kwd><kwd>
                <named-content content-type="order">Orthoptera</named-content>
              </kwd><kwd>
                <named-content content-type="family">Acrididae</named-content>
              </kwd></kwd-group><mixed-citation publication-type="journal"><person-group><name><surname>Chen</surname><given-names>Jianyu</given-names></name><name><surname>Zhang</surname><given-names>Yulong</given-names></name><name><surname>Li</surname><given-names>Xinjiang</given-names></name></person-group><article-title>﻿Two new species of the genus <italic><tp:taxon-name><tp:taxon-name-part taxon-name-part-type="genus" reg="Kingdonella">Kingdonella</tp:taxon-name-part></tp:taxon-name></italic> Uvarov, 1933 (<tp:taxon-name><tp:taxon-name-part taxon-name-part-type="order">Orthoptera</tp:taxon-name-part></tp:taxon-name>, <tp:taxon-name><tp:taxon-name-part taxon-name-part-type="superfamily">Acridoidea</tp:taxon-name-part></tp:taxon-name>) and the first reported male of <italic><tp:taxon-name><tp:taxon-name-part taxon-name-part-type="genus" reg="Kingdonella">Kingdonella</tp:taxon-name-part><tp:taxon-name-part taxon-name-part-type="species" reg="qinghaiensis">qinghaiensis</tp:taxon-name-part></tp:taxon-name></italic> Zheng, 1990</article-title><source>Zookeys</source><day>27</day><month>06</month><year>2024</year><volume>1205</volume><fpage>253</fpage><lpage>265</lpage><pub-id pub-id-type="doi">10.3897/zookeys.1205.127999</pub-id></mixed-citation></tp:treatment-meta><tp:nomenclature><label>﻿</label><tp:taxon-name>
              <object-id xmlns:xlink="http://www.w3.org/1999/xlink" content-type="arpha" xlink:type="simple">A4B0B9F5-5481-5D49-BEA1-D50B41B7C03F</object-id>
              <tp:taxon-name-part taxon-name-part-type="genus" reg="Kingdonella">Kingdonella</tp:taxon-name-part>
              <tp:taxon-name-part taxon-name-part-type="species" reg="qinghaiensis">qinghaiensis</tp:taxon-name-part>
            </tp:taxon-name><tp:taxon-authority>Zheng, 1990</tp:taxon-authority><xref ref-type="fig" rid="F3">Fig. 3</xref></tp:nomenclature><tp:treatment-sec sec-type="material" id="SECID0EJAAG"><title>Examined material.</title><p>China • 4♂; Qinghai, Zhiduo; <named-content xmlns:xlink="http://www.w3.org/1999/xlink" content-type="dwc:verbatimCoordinates" xlink:type="simple"><named-content content-type="geo-json" specific-use="{&#34;type&#34;:&#34;Point&#34;,&#34;coordinates&#34;:[95.120000,33.760000]}" id="NCID0ESAAG" xlink:type="simple">33.76°N, 95.12°E</named-content></named-content>, 19.VIII.2008; coll. Xinjiang Li, Jiantao Xiao, Yongchao Zhi; Catalogue number: #080819173 — #080819177. (first report of male)</p></tp:treatment-sec><tp:treatment-sec sec-type="diagnosis" id="SECID0EXAAG"><title>Diagnosis.</title><p>The male <italic><tp:taxon-name><tp:taxon-name-part taxon-name-part-type="genus" reg="Kingdonella">Kingdonella</tp:taxon-name-part><tp:taxon-name-part taxon-name-part-type="species" reg="qinghaiensis">qinghaiensis</tp:taxon-name-part></tp:taxon-name></italic> resembles <italic><tp:taxon-name><tp:taxon-name-part taxon-name-part-type="genus" reg="Kingdonella">K.</tp:taxon-name-part><tp:taxon-name-part taxon-name-part-type="species" reg="parvula">parvula</tp:taxon-name-part></tp:taxon-name></italic> Yin, 1984. The main differences are listed in Table <xref ref-type="table" rid="T5">5</xref>.</p><table-wrap id="T5" position="float" orientation="portrait"><label>Table 5.</label><caption><p>Comparison the male of <italic><tp:taxon-name><tp:taxon-name-part taxon-name-part-type="genus" reg="Kingdonella">Kingdonella</tp:taxon-name-part><tp:taxon-name-part taxon-name-part-type="species" reg="qinghaiensis">qinghaiensis</tp:taxon-name-part></tp:taxon-name></italic> Zheng, 1990 and <italic><tp:taxon-name><tp:taxon-name-part taxon-name-part-type="genus" reg="Kingdonella">K.</tp:taxon-name-part><tp:taxon-name-part taxon-name-part-type="species" reg="parvula">parvula</tp:taxon-name-part></tp:taxon-name></italic> Yin, 1984.</p></caption><table id="TID0EMJBG" rules="all"><tbody><tr><th rowspan="1" colspan="1">Characters</th><th rowspan="1" colspan="1">
                      <italic>
                        <tp:taxon-name><tp:taxon-name-part taxon-name-part-type="genus" reg="Kingdonella">Kingdonella</tp:taxon-name-part><tp:taxon-name-part taxon-name-part-type="species" reg="qinghaiensis">qinghaiensis</tp:taxon-name-part></tp:taxon-name>
                      </italic>
                    </th><th rowspan="1" colspan="1">
                      <italic>
                        <tp:taxon-name><tp:taxon-name-part taxon-name-part-type="genus" reg="Kingdonella">K.</tp:taxon-name-part><tp:taxon-name-part taxon-name-part-type="species" reg="parvula">parvula</tp:taxon-name-part></tp:taxon-name>
                      </italic>
                    </th></tr><tr><td rowspan="1" colspan="1">Width of mesosternal interspace</td><td rowspan="1" colspan="1">2.0 times than length</td><td rowspan="1" colspan="1">1.6 times than length</td></tr><tr><td rowspan="1" colspan="1">Outside of hind femur</td><td rowspan="1" colspan="1">Longitudinal dark spot present</td><td rowspan="1" colspan="1">Longitudinal dark spot absent</td></tr><tr><td rowspan="1" colspan="1">Hind tibia color</td><td rowspan="1" colspan="1">purple above and dark brown below</td><td rowspan="1" colspan="1">Yellowish-brown</td></tr></tbody></table></table-wrap></tp:treatment-sec><tp:treatment-sec sec-type="redescription" id="SECID0E1EAG"><title>Redescription.</title><p><bold>Male</bold>: body small size (Fig. <xref ref-type="fig" rid="F3">3A, B</xref>). Head shorter than pronotum, with frons slightly oblique in profile. Frontal costa slightly shrunken in front of median ocellus. Eyes nearly elliptical, vertical diameter 1.2 times that of transverse diameter and subocular furrow length. Antennae filiform, 22–23 segments, longer than head and pronotum combined, length of a middle segment (12th segment) 1.5 times its width. Pronotum rough, slightly depressed medially on the anterior and posterior margins. Median carina distinct, lateral carinae nearly absent in metazona, lateral carinae cut by all transverse sulci and median carina cut by last transverse sulci; prozona 2.1 times longer than metazona. Prosternal process conical and blunt at apex. Width of mesothernal lobes 2.0 times the length (Fig. <xref ref-type="fig" rid="F3">3C</xref>). Width of mesothernal interspace 2.0 times length. Tegmina and wings absent. Upper median carina of hind femur smooth. Hind tibia with nine spines on inner and eight spines on outer sides; external apical spine absent. Arolium between claws large, nearly reaching apex. Posterior margin of 10th abdominal tergite with distinct furcula (Fig. <xref ref-type="fig" rid="F3">3D</xref>). Tympanal organ absent. Epiproct of male with larger denticles on middle of both sides; basally, denticles width nearly equal to half of length between denticles base, bluntly rounded at apex. Subgenital plate long and slightly sharp at apex (Fig. <xref ref-type="fig" rid="F3">3D</xref>). In phallic complex, length of the apical valves of penis slightly exceeds that of cingulum valves; apodemes longer than basal valves of penis, terminating in sword-like ends. The lateral view of the basal valves of the penis reveals a reniform shape and distal apodemes (Fig. <xref ref-type="fig" rid="F4">4M–O</xref>). Bridge of epiproct straight, wide, and short; ancorae angular, curving inward, with sharp tips; anterior projections not extending beyond length of ancorae; lateral plates incline outwards, and posterior projections extending outward. Lophi large and flaky, extending towards medial sides, protruding noticeably in overall plane. In dorsal view, inner length of the lophi longer than outer length, with evident tumor protrusions along edge (Fig. <xref ref-type="fig" rid="F4">4P–R</xref>).</p><fig id="F3" position="float" orientation="portrait"><object-id xmlns:xlink="http://www.w3.org/1999/xlink" content-type="doi" xlink:type="simple">10.3897/zookeys.1205.127999.figure3</object-id><object-id xmlns:xlink="http://www.w3.org/1999/xlink" content-type="arpha" xlink:type="simple">82446402-BD53-5300-87A7-C84E24C1DA4A</object-id><label>Figure 3.</label><caption><p><italic><tp:taxon-name><tp:taxon-name-part taxon-name-part-type="genus" reg="Kingdonella">Kingdonella</tp:taxon-name-part><tp:taxon-name-part taxon-name-part-type="species" reg="qinghaiensis">qinghaiensis</tp:taxon-name-part></tp:taxon-name></italic> Zheng, 1990, male <bold>A</bold> dorsal view <bold>B</bold> lateral view <bold>C</bold> sternal plate, ventral view <bold>D</bold> terminal of abdomen, dorsal view <bold>E</bold> hind tibia, dorsal view.</p></caption><graphic xmlns:xlink="http://www.w3.org/1999/xlink" xlink:href="zookeys-1205-253_article-127999__-g003.jpg" position="float" orientation="portrait" xlink:type="simple" id="oo_1080679.jpg"><uri content-type="original_file" xlink:type="simple">https://binary.pensoft.net/fig/1080679</uri></graphic></fig><fig id="F4" position="float" orientation="portrait"><object-id xmlns:xlink="http://www.w3.org/1999/xlink" content-type="doi" xlink:type="simple">10.3897/zookeys.1205.127999.figure4</object-id><object-id xmlns:xlink="http://www.w3.org/1999/xlink" content-type="arpha" xlink:type="simple">98CDDA1E-7D73-5B4F-AC25-8EEF1B0D5684</object-id><label>Figure 4.</label><caption><p><italic><tp:taxon-name><tp:taxon-name-part taxon-name-part-type="genus" reg="Kingdonella">Kingdonella</tp:taxon-name-part><tp:taxon-name-part taxon-name-part-type="species" reg="gandensis">gandensis</tp:taxon-name-part></tp:taxon-name></italic> sp. nov. male <bold>A–C</bold> dorsal, ventral, and lateral views of phallic complex <bold>D–F</bold> dorsal, ventral, and axial views of epiphallus. <italic><tp:taxon-name><tp:taxon-name-part taxon-name-part-type="genus" reg="Kingdonella">Kingdonella</tp:taxon-name-part><tp:taxon-name-part taxon-name-part-type="species" reg="baigasis">baigasis</tp:taxon-name-part></tp:taxon-name></italic> sp. nov. male <bold>G–I</bold> dorsal, ventral, and lateral views of phallic complex <bold>J–L</bold> dorsal, ventral, and axial views of epiphallus. <italic><tp:taxon-name><tp:taxon-name-part taxon-name-part-type="genus" reg="Kingdonella">Kingdonella</tp:taxon-name-part><tp:taxon-name-part taxon-name-part-type="species" reg="qinghaiensis">qinghaiensis</tp:taxon-name-part></tp:taxon-name></italic> male <bold>M–O</bold> dorsal, ventral, and lateral views of phallic complex <bold>P–R</bold> dorsal, ventral, and axial views of epiphallus.</p></caption><graphic xmlns:xlink="http://www.w3.org/1999/xlink" xlink:href="zookeys-1205-253_article-127999__-g004.jpg" position="float" orientation="portrait" xlink:type="simple" id="oo_1080680.jpg"><uri content-type="original_file" xlink:type="simple">https://binary.pensoft.net/fig/1080680</uri></graphic></fig></tp:treatment-sec><tp:treatment-sec sec-type="Coloration" id="SECID0EWIAG"><title>Coloration.</title><p>Body reddish-brown. Area behind the eyes with a black band. Antennae brown, apex black. Lateral lobes of pronotum with a black spot in center; remaining brown. Outer side of hind femur with a long dark spot, inner side base red, remaining black. Median and apical 3/4 of hind femur dorsal face with dark spot; ventral face of hind femur red on inner and black on outer side. Hind tibia purple above and dark brown below (Fig. <xref ref-type="fig" rid="F3">3E</xref>). All tarsi yellow.</p></tp:treatment-sec><tp:treatment-sec sec-type="description" id="SECID0EAJAG"><title>Measurements.</title><p>Shown in Table <xref ref-type="table" rid="T6">6</xref>.</p><table-wrap id="T6" position="float" orientation="portrait"><label>Table 6.</label><caption><p>Measurement of male <italic><tp:taxon-name><tp:taxon-name-part taxon-name-part-type="genus" reg="Kingdonella">Kingdonella</tp:taxon-name-part><tp:taxon-name-part taxon-name-part-type="species" reg="qinghaiensis">qinghaiensis</tp:taxon-name-part></tp:taxon-name></italic> Zheng, 1990.</p></caption><table id="TID0EKNBG" rules="all"><tbody><tr><th rowspan="1" colspan="4">Male</th></tr><tr><th rowspan="1" colspan="1">Number of specimens</th><th rowspan="1" colspan="1">Body length</th><th rowspan="1" colspan="1">Pronotum length</th><th rowspan="1" colspan="1">Hind femur length</th></tr><tr><td rowspan="1" colspan="1">1</td><td rowspan="1" colspan="1">14.97</td><td rowspan="1" colspan="1">3.37</td><td rowspan="1" colspan="1">8.20</td></tr><tr><td rowspan="1" colspan="1">2</td><td rowspan="1" colspan="1">16.16</td><td rowspan="1" colspan="1">3.51</td><td rowspan="1" colspan="1">8.54</td></tr><tr><td rowspan="1" colspan="1">3</td><td rowspan="1" colspan="1">15.40</td><td rowspan="1" colspan="1">3.29</td><td rowspan="1" colspan="1">8.76</td></tr><tr><td rowspan="1" colspan="1">4</td><td rowspan="1" colspan="1">13.54</td><td rowspan="1" colspan="1">3.62</td><td rowspan="1" colspan="1">8.60</td></tr><tr><td rowspan="1" colspan="1">min</td><td rowspan="1" colspan="1">13.54</td><td rowspan="1" colspan="1">3.29</td><td rowspan="1" colspan="1">8.20</td></tr><tr><td rowspan="1" colspan="1">max</td><td rowspan="1" colspan="1">16.16</td><td rowspan="1" colspan="1">3.62</td><td rowspan="1" colspan="1">8.76</td></tr><tr><td rowspan="1" colspan="1">median</td><td rowspan="1" colspan="1">15.19</td><td rowspan="1" colspan="1">3.44</td><td rowspan="1" colspan="1">8.57</td></tr></tbody></table></table-wrap></tp:treatment-sec><tp:treatment-sec sec-type="distribution" id="SECID0EONAG"><title>Distribution.</title><p>Zhiduo, Qinghai Province, China.</p></tp:treatment-sec></tp:taxon-treatment>
